# Supplementary material for: Curcumin-Mediated Resistance to Lenvatinib via EGFR Signaling Pathway in Hepatocellular Carcinoma
Source: Cells. 2023 Feb 14;12(4):612. doi: 10.3390/cells12040612 (PMC9954241; doi:10.3390/cells12040612)
Supplement: Supplementary file 1 [file cells-12-00612-s001.zip]

Archive with 1 entries (1 files):
- cells-2171263-supplementary.pdf
